# Supplementary material for: Rhizobial Inoculation Improves Soil Properties and Microbial Network Stability to Support Medicago sativa L. Production in Cold Arid Regions
Source: Microorganisms. 2026 Jun 30;14(7):1427. doi: 10.3390/microorganisms14071427 (PMC13413457; doi:10.3390/microorganisms14071427)
Supplement: Supplementary file 1 [file microorganisms-14-01427-s001.zip]

Archive with 1 entries (1 files):
- microorganisms-4316392-supplementary.pdf
